# Supplementary material for: The pill you don’t have to take that is still effective: neural correlates of imaginary placebo intake for regulating disgust
Source: Soc Cogn Affect Neurosci. 2024 Mar 7;19(1):nsae021. doi: 10.1093/scan/nsae021 (PMC11227952; doi:10.1093/scan/nsae021)
Supplement: nsae021_Supp [file nsae021_supp.zip]

Archive with 1 entries (1 files):
- scan-23-263-File006.docx
